# Supplementary material for: Enhancing Paclitaxel Efficacy with Piperine-Paclitaxel Albumin Nanoparticles in Multidrug-Resistant Triple-Negative Breast Cancer by Inhibiting P-Glycoprotein
Source: Pharmaceutics. 2023 Nov 30;15(12):2703. doi: 10.3390/pharmaceutics15122703 (PMC10747290; doi:10.3390/pharmaceutics15122703)
Supplement: Supplementary file 1 [file pharmaceutics-15-02703-s001.zip]

Archive with 1 entries (1 files):
- pharmaceutics-2686121-supplementary.pdf
